# Supplementary material for: Fungal Communities Associated with Wooden Coffins in a Prehistoric Burial Cave
Source: J Fungi (Basel). 2026 May 21;12(5):380. doi: 10.3390/jof12050380 (PMC13208523; doi:10.3390/jof12050380)
Supplement: Supplementary file 1 [file jof-12-00380-s001.zip]

Archive with 1 entries (1 files):
- Revised-Supplementary.pdf
